# Supplementary material for: Genotype Characterization and MiRNA Expression Profiling in Usher Syndrome Cell Lines
Source: Int J Mol Sci. 2024 Sep 17;25(18):9993. doi: 10.3390/ijms25189993 (PMC11432263; doi:10.3390/ijms25189993)
Supplement: Supplementary file 1 [file ijms-25-09993-s001.zip]

Archive with 1 entries (1 files):
- ijms-3169074-supplementary.pdf
